# Supplementary material for: Applying MAPPs Assays to Assess Drug Immunogenicity
Source: Front Immunol. 2020 Apr 21;11:698. doi: 10.3389/fimmu.2020.00698 (PMC7186346; doi:10.3389/fimmu.2020.00698)
Supplement: Supplementary Data 1 — Complete list of Factor VIII-derived peptides per donor identified in the scope of the ABIRISK project. [file Table_1.XLSX]

## Sheet: Factor VIII-derived peptides
Complete list of Factor VIII-derived peptides per donor. Numbers indicate how many times each unique peptide was identified per donor.
Peptide sequence	Donor 1	Donor 2	Donor 3	Donor 4	Donor 5	Donor 6	Donor 7	Donor 8	Donor 9	Donor 10	Donor 11
SPSKARLHLQGRSNAWRPQ	1	1	1		1	1	1	1	1	1	1
VEDNIMVTFRNQASRPYS	2		4	2	1	1	3	2	2	2	1
DNIMVTFRNQASRPY	2		5	4	1		5	2	2	3	1
DNIMVTFRNQASRPYS	2		6	4		1	3	2	2	2	1
EVEDNIMVTFRNQASRPYS	1		2	2	1		2	1	2	1
EVEDNIMVTFRNQASRPY	1		3	2	1		2		1	1	1
VEDNIMVTFRNQASRPY	1		3	3	1		3		1	2	1
NPKEWLQVDFQKT	4		3	3		1	3	3	2	1
YVKEFLISSSQDGHQW	7			1	4	1	5	1	3	1
KKEEYKMALYNLYPG			22	17	10	13	7	11	1	1
KKEEYKMALYNLYPGVF			12	11	7	11	14	8	1	6
KKEEYKMALYNLYPG			6	5	4	5	5	4	5	4
KKEEYKMALYNLYPGVF			4	3	1	4	2	3	4	3
VRKKEEYKMALYNLYPG			3	3	2	2	2	2	2	1
RKKEEYKMALYNLYPGVF			12	9	7	7	9	6	1	1
RKKEEYKMALYNLYPG			3	3	2	4	2	3	2	3
RKKEEYKMALYNLYPGVF			3	3	1	2	2	3	3	4
VEDNIMVTFRNQASRPYS	4		32	25	1		18	1		1
EVEDNIMVTFRNQASRP	1		2	2	1		2		1	1
VEDNIMVTFRNQASRP	2		2	2			2	1	1	2
VRKKEEYKMALYNLYPGVF			8	4	3	7	7	3	1
DNIMVTFRNQASRPYS	11		37	25			23	2		1
VEDNIMVTFRNQASRPY	1		32	19			29	3		1
AEVEDNIMVTFRNQASRPY	1		2	2			2		1	1
AEVEDNIMVTFRNQASRPYS	1		2	2			2		1	1
VNNPKEWLQVDFQKT	2		2				2	1	1	1
FVEFTDHLFNIAKPRPP	11		11				1	9	7		4
NPKEWLQVDFQKTMK	4		4				2	1	2		1
YISQFIIMYSLDGKKW	3			1	1		1	1	1
ISQFIIMYSLDGKK	10			10	4		5	8	1
ISQFIIMYSLDGKKW	25			13	6		17	8	2
ISQFIIMYSLDGKK	2			3	1		1	2	1
ISQFIIMYSLDGKKW	5			3	2		2	2	2
DISAYLLSKNNAIEPR	1				1	4	2	1	3
RKKEEYKMALYNLYPG			10	5	1	6	2	2
DNIMVTFRNQASRP			3	3	1		1		2	1
VRKKEEYKMALYNLYPGVF			2	3		3	1		4	2
EDNIMVTFRNQASRPY			3	2			3		1	1	1
KTRHYFIAAVERLWD				4		1	1	4	2	1
EVYDTVVITLKNMASHPVS	1	1	1				1		1
DNIMVTFRNQASRP	2		20	10			5	1
VGDTLLIIFKNQASRPYN	1		2	1			2	2
YISQFIIMYSLDGKK	1		1	1			1		1
IRAEVEDNIMVTFRNQASRPYS	1		3	2			1		1
AEVEDNIMVTFRNQASRPYSF	1		1	1					1	1
NPKEWLQVDFQKTMKVT	2		1				1	1	1
GTKNFMKNLFLLSTRQN	2		1				1		2		1
VEFTDHLFNIAKPRPP	4		5					4	3		2
VEFTDHLFNIAKPRPPW	2		3					2	3		1
FVEFTDHLFNIAKPRPPW	4		5					4	4		3
LTSMYVKEFLISSSQ	3		3					3	4		1
EFTDHLFNIAKPRP	1		1					1	1		1
EFTDHLFNIAKPRPP	4		4					3	3		1
YISQFIIMYSLDGKKW	13			4	2		5	2
KEPFSWIKVDLLAPM	1			3		4	3	2
KEPFSWIKVDLLAPM	1			1		1	1		2
ISQFIIMYSLDGKKWQ	2			1			1	1	2
ISAYLLSKNNAIEPR	1				1	2	1		1
YVKEFLISSSQDGHQWT	5				2	1	2		2
DENRSWYLTENIQRFLPNP		1	2	1		1	2
TVRKKEEYKMALYNLYPGVF			2	1		1	1	1
VGDTLLIIFKNQASRPY			3	4			3	1	1
DNIMVTFRNQASRPY			38	27			24	1		1
DTLLIIFKNQASRPY			3	3			2	1			1
VEDNIMVTFRNQASRPYSF			1	1			1		1	1
EDNIMVTFRNQASRPYS			3	3				1	1	2
VRKKEEYKMALYNLYPG			3		1	4	2	2
KKTRHYFIAAVERLWD				4	1		1	2		1
AEVYDTVVITLKNMASHPVS	1	1			1		1
EPRKNFVKPNETKTYFWK	1		3			1		1
NPKEWLQVDFQKTMK	8		11				1	11
NPKEWLQVDFQKTMKVT	15		15				6	7
VNNPKEWLQVDFQKTMK	2		2				1		1
VNNPKEWLQVDFQKTMKVT	1		1				1		2
YPGVFETVEMLPSK	2		1				2			2
FTDHLFNIAKPRPP	3		4					3	1
FTDHLFNIAKPRPPW	2		2					2	1
FVEFTDHLFNIAKPR	2		2					2	2
LTSMYVKEFLISSSQD	3		2					2	2
LFVEFTDHLFNIAKPRPP	4		3					2	1
LFVEFTDHLFNIAKPRPPW	1		2					1	1
EFTDHLFNIAKPRPPW	2		2					1	1
LEKRIIVDDTSTQWSK	2				2		2		2
LEKRIIVDDTSTQWSKN	1				2		2		1
TKNSLMQDRDAASARAWP	4				1		1		2
RLPLEETELEKRIIVDDTSTQWSK	1				1		1		1
MEAYVKVDSCPEEPQ	1				2		1		1
RPGKVPFLRVATESSAKTPS	1				3		1		2
VKEFLISSSQDGHQ	2				1		1		1
VKEFLISSSQDGHQW	4				2		3		2
EVGDTLLIIFKNQASRPY		1	2	2			2
TRHYFIAAVERLWDYG		2		2				2		3
EVEDNIMVTFRNQASRPY			24	14			22	1
EDNIMVTFRNQASRPY			18	13			14	1
EVGDTLLIIFKNQASRPYN			2	1			2		1
VRKKEEYKMALYNLYPGVFE			1	1			1		1
GDTLLIIFKNQASRPY			2	1			1			1
GDTLLIIFKNQASRPYN			1	1			1			1
IRAEVEDNIMVTFRNQASRPY			2	2			2			1
DTLLIIFKNQASRPYN			1	1			1				1
KKEEYKMALYNLYP			3	2					1	1
VGDTLLIIFKNQASRPYNI			1				1	1		1
VYDTVVITLKNMASHPVS	1	1					1
FKKVVFQEFTDGSFTQPL	2	1							1
RGNQIMSDKRNVIL	2	2								2
LTSMYVKEFLISSSQ	10		14					6
LTSMYVKEFLISSSQD	3		5					1
SPRSFQKKTRHYFIAAV	1		3					1
EDNIMVTFRNQASRP	1		1							1
ISQFIIMYSLDGKKWQT	1			1					1
LEKRIIVDDTSTQWS	1				2		1
TKNSLMQDRDAASARAWP	5				1		1
TKNSLMQDRDAASARA	2				2		1
TKNSLMQDRDAASARAWPK	1				1		1
RLPLEETELEKRIIVDDTSTQWSKN	1				1		1
ISSHQHDGMEAYVKVDSCPEEPQ	2				1		1
SSHQHDGMEAYVKVDSCPEEPQ	1				1		1
ISQFIIMYSLDGKKWQ	5				2		4
YVKEFLISSSQDGHQ	1					1			2
YISQFIIMYSLDGKKWQ	1						1		1
FVEFTDHLFNIAKPRP	3							2	2
RHYFIAAVERLWDYG		2	1							4
KKTRHYFIAAVERLWDYG		1		3				3
IGPLLVCHTNTLNPA		3							1	2
EVEDNIMVTFRNQASRPYS			17	10			11
EVEDNIMVTFRNQASRPYSF			1	1			1
DDNSPSFIQIRSVAKKHPK			1	1			1
DNSPSFIQIRSVAKKHPK			1	1			1
NSPSFIQIRSVAKKHPK			2	2			2
DDDNSPSFIQIRSVAKKHPK			1	1			1
EVGDTLLIIFKNQASRPYNI			1	1			1
AEVEDNIMVTFRNQASRPYS			10	5			10
EDNIMVTFRNQASRPYS			9	4			9
DNIMVTFRNQASRPYSF			1	1						1
AEVEDNIMVTFRNQASRP			2				1			1
GPSPKQLVSLGPEKSVEG				2			1	3
GPSPKQLVSLGPEKSVEGQ				2			1	1
KTRHYFIAAVERLWDYG				1				1		2
FQKKTRHYFIAAVERLWD				5				1		1
VRKKEEYKMALYNLYPGVFE					1	2	2
EDISAYLLSKNNAIEPR						2	1		2
DSYEDISAYLLSKNNAIEPR						1		1	1
NPKEWLQVDFQKTM	1		1
VNNPKEWLQVDFQKTMKVT	4		2
SPSKARLHLQGRSNAWRPQV	1		1
DEGKSWHSETKNSLMQDRDAASARA	1				1
EANRPGKVPFLRVATESSAKTPS	1				1
RPGKVPFLRVATESSAK	1				1
RPGKVPFLRVATESSAKTP	1				1
HQHDGMEAYVKVDSCPEEPQ	2				1
SHQHDGMEAYVKVDSCPEEPQ	1				1
KNSLMQDRDAASAR	2				1
SPSKARLHLQGRSNAWRP	1				1
AEPRKNFVKPNETKTYFWK	1					1
FKENYRFHAINGYIM	1					1
FKENYRFHAINGYIMDT	2					1
KPNETKTYFWKVQHHMAPT	1					1
TKNSLMQDRDAASARA	2						1
YPGVFETVEMLPSK	3						6
YPGVFETVEMLPSKAG	1						4
YPGVFETVEMLPSKAG	1						1
EFALFFTIFDETKS	1						1
KNSLMQDRDAASARA	2						2
KEFLISSSQDGHQW	2						2
FKKVVFQEFTDGSFTQP	3								1
LYISQFIIMYSLDGKKW	1								1
DTVVITLKNMASHPVS	1								1
YLGAVELSWDYMQSDLGELPVDARFPPRVPK	1								1
ENRSWYLTENIQRFLPNPA		1					1
DENRSWYLTENIQRFLPNPA		2					1
EVYDTVVITLKNMASHPV		1							1
DTLPGLVMAQDQRIR		2							1
DTLPGLVMAQDQRIRW		1							1
TTRISPNTSQQNFVTQ		1								2
NIQRFLPNPAGVQL		1								2
NIQRFLPNPAGVQLEDPE		2								4
LIGPLLVCHTNTLNPA		1								1
GPLLVCHTNTLNPA		2								1
IGPLLVCHTNTLNPAHG		5								1
TENIQRFLPNPAGVQLEDPE		1								1
STLFLVYSNKCQTPLG		1								1
RGNQIMSDKRNVIL		1								1
LPGLVMAQDQRIR		3								1
EVEDNIMVTFRNQASRP			5	1
NSPSFIQIRSVAKK			2	1
VEDNIMVTFRNQASRP			10	3
QIRSVAKKHPK			1	1
IRAEVEDNIMVTFRNQASRPYS			2	1
IRAEVEDNIMVTFRNQASRP			2	1
VEDNIMVTFRNQASRPYSF			2				1
DTLLIIFKNQASRPYNI			1				1
AEVEDNIMVTFRNQASRPY			8				11
NPKEWLQVDFQKTM			1					2
TVRKKEEYKMALYNLYPG			1						1
TSMYVKEFLISSSQ			1						1
TVRKKEEYKMALYNLYPGVF				1		3
ENRSWYLTENIQRFLPNP				2			2
YISQFIIMYSLDGKKWQT				1			1
KPRPPWMGLLGPTIQAE				1				1
SSYFTNMFATWSPSK				1				1
TPVVNSLDPPLLTRY				1				1
KTRHYFIAAVERLWDY				1				1
TQTLHKFILLFAVFDEGK				2				2
GPEKSVEGQNFLSEKNKVVVGKGEFT				1				2
HPQSWVHQIALRMEVL				1				2
HPQSWVHQIALRM				1				1
HPQSWVHQIALRMEV				2				2
HPQSWVHQIALRMEVL				2				2
LPSKAGIWRVECLIGEHLHAG				1				1
TLHKFILLFAVFDE				1				1
TLHKFILLFAVFDEG				2				1
TLHKFILLFAVFDEGK				3				3
TLHKFILLFAVFDEGKS				1				1
IHPQSWVHQIALRMEVL				1				1
ASSYFTNMFATWSPS				1				1
ASSYFTNMFATWSPSK				2				2
LHKFILLFAVFDEG				1				1
LHKFILLFAVFDEGK				1				1
TRHYFIAAVERLWD				2						2
DQRIRWYLLSMGSNE				1						1
DQRIRWYLLSMGSNEN				2						2
FQKKTRHYFIAAVERL				3						2
RLPLEETELEKRIIVDDTSTQWSKNM					2		1
TVRKKEEYKMALYNLYPGVFE					1		1
APMIIHGIKTQGARQ					1		1
AVERLWDYGMSSSPH					3					3
VERLWDYGMSSSPH					2					2
AAVERLWDYGMSSSPH					2					3
NQASRPYSFYSSLISYEEDQRQGAEPR						1		1
DCKAWAYFSDVDLEK						1			1
TIFDETKSWYFTE						1			1
HIRDFQITASGQYG						2			2
HIRDFQITASGQYGQ						1			1
HIRDFQITASGQYGQW						2			1
LARLHYSGSINAWS						2			1
LARLHYSGSINAWST						2			1
GHIRDFQITASGQYG						1			1
GHIRDFQITASGQYGQW						1			1
YEDISAYLLSKNNAIEPR						1			1
APKLARLHYSGSINAWST						3			1
NSLMQDRDAASARA							1		1
ENYRFHAINGYIMDTLPG								1	1
VERLWDYGMSSSPHVL									1	1
VERLWDYGMSSSPHVLRN									1	2
KKEEYKMALYNLYPGV									2	2
DTVVITLKNMASHPV									1	1
EVYDTVVITLKNMASHP	1
HISSHQHDGMEAYVKVDSCPEEPQ	1
GMEAYVKVDSCPEEPQ	1
TKNSLMQDRDAASAR	2
DEGKSWHSETKNSLMQDRDAASARAWP	1
VEFTDHLFNIAKPRP	1
YSSLISYEEDQRQGAEPR	1
KVPFLRVATESSAK	1
ISSHQHDGMEAYVKVDSCPEEP	1
ENYRFHAINGYIMDT	1
ENYRFHAINGYIMDT	1
KTLFVEFTDHLFNIAKPRPPW	1
KVVFQEFTDGSFT	1
KVVFQEFTDGSFTQP	1
NSLMQDRDAASARA	1
NSLMQDRDAASAR	1
NSLMQDRDAASARAWP	1
LTSMYVKEFLISSS	1
YISQFIIMYSLDGKK	1
YISQFIIMYSLDGKKWQ	3
YPGVFETVEMLPSKAGIW	1
YVKEFLISSSQDGH	2
IMVTFRNQASRPYS	1
NPKEWLQVDFQKTMKV	2
EFALFFTIFDETK	1
FKKVVFQEFTDGSFT	1
HDGMEAYVKVDSCPEEPQ	1
HDGMEAYVKVDSCPEEPQ	1
VNNPKEWLQVDFQKTMK	1
ETKNSLMQDRDAASARA	1
ETKNSLMQDRDAASARA	2
LLTSMYVKEFLISSSQDG	1
LYISQFIIMYSLDGKKWQT	1
VPQFKKVVFQEFTDGSFT	1
VPQFKKVVFQEFTDGSFTQP	1
FKENYRFHAINGYIMDT	2
GTKNFMKNLFLLSTRQ	1
KEPFSWIKVDLLAPMIIHG	1
KEPFSWIKVDLLAPMIIHGIK	1
KEPFSWIKVDLLAPMIIHGIKT	1
KNSLMQDRDAASARA	2
KNSLMQDRDAASARAWP	1
LFVEFTDHLFNIAKPRP	1
NNPKEWLQVDFQKT	1
NNPKEWLQVDFQKTMK	1
QEFALFFTIFDETKS	1
SSLISYEEDQRQGAEPR	1
VKEFLISSSQDGHQWT	2
YLGAVELSWDYMQSDLGELPVDARFPPRVPK	1
TLPGLVMAQDQRIR		1
TLPGLVMAQDQRIR		2
WDYAPLVLAPDDRSYK		1
YAPLVLAPDDRSYK		1
YAPLVLAPDDRSYKS		1
KDVHSGLIGPLLVCHTNTLNPA		1
KDVHSGLIGPLLVCHTNTLNPAHG		1
NRSWYLTENIQRFLPNP		1
NRSWYLTENIQRFLPNPA		2
DENRSWYLTENIQRFLPNPAG		1
LIGPLLVCHTNTLNPAH		2
LIGPLLVCHTNTLNPAHG		4
SGLIGPLLVCHTNTLNPA		1
SGLIGPLLVCHTNTLNPAH		2
SGLIGPLLVCHTNTLNPAHG		4
SGLIGPLLVCHTNTLNPAHGR		1
SGLIGPLLVCHTNTLNPAHGRQ		2
SGLIGPLLVCHTNTLNPAHGRQV		1
GPLLVCHTNTLNPAHG		1
IGPLLVCHTNTLNPAH		2
LAPMIIHGIKTQGARQ		2
LAPMIIHGIKTQGARQ		1
DTLPGLVMAQDQRIR		1
DTLPGLVMAQDQRIRW		1
DTLPGLVMAQDQRIRWY		1
DTLPGLVMAQDQRIRWY		1
RSWYLTENIQRFLPNPA		2
TDFLSVFFSGYTFKHK		2
DVDLEKDVHSGLIGPLLVCHTNTLNPAHG		2
GLIGPLLVCHTNTLNPA		1
GLIGPLLVCHTNTLNPAHG		2
LPGLVMAQDQRIR		10
LPGLVMAQDQRIRWY		1
LPGLVMAQDQRIRW		1
LPGLVMAQDQRIRWY		1
DYAPLVLAPDDRSYK		2
DYAPLVLAPDDRSYKS		1
EPRKNFVKPNETKTYFWKV			1
EPRKNFVKPNETKTYFWKVQ			1
DDNSPSFIQIRSVAKKHPKT			1
TDHLFNIAKPRPP			1
TVRKKEEYKMALYNLYPGVFE			1
AEPRKNFVKPNETKTYFWKVQ			1
AINGYIMDTLPGLV			1
AINGYIMDTLPGLVM			1
SIPQANRSPLPIAKVSSFPSIRP			1
LGPYIRAEVEDNIMVTFRNQASRPY			1
LGPYIRAEVEDNIMVTFRNQASRPYS			1
LTRYLRIHPQSWVHQ			1
LTSMYVKEFLISSSQDG			1
TSMYVKEFLISSSQD			1
NPKEWLQVDFQKTMKV			1
NPKEWLQVDFQKTMKVTG			1
LLTSMYVKEFLISSSQ			1
LLTSMYVKEFLISSSQD			1
EDNIMVTFRNQASRP			3
GDTLLIIFKNQASRPYNI			1
RKKEEYKMALYNLYP			1
RKKEEYKMALYNLYPGV			1
DEDENQSPRSFQKKTRHYFI			1
IRAEVEDNIMVTFRNQASRPY			1
IRAEVEDNIMVTFRNQASRPYSF			1
GIWRVECLIGEHLHA				1
EDENQSPRSFQKKTRHYFIAAVERL				1
EDENQSPRSFQKKTRHYFIAAVERLWD				1
EDENQSPRSFQKKTRHYFIAAVERLWDYG				1
QKKTRHYFIAAVER				2
QKKTRHYFIAAVERL				2
QKKTRHYFIAAVERLWD				1
TPVVNSLDPPLLTRYLRIHP				1
TPVVNSLDPPLLTRYLRIHPQ				1
IWRVECLIGEHLHA				1
IWRVECLIGEHLHAG				1
AGIWRVECLIGEHLHAG				1
EKTQTLHKFILLFAVFDEGK				2
KTRHYFIAAVER				1
KTRHYFIAAVERL				3
KTRHYFIAAVERLW				1
TQTLHKFILLFAVFDEG				1
TQTLHKFILLFAVFDEGKS				1
HPQSWVHQIALRME				1
HPQSWVHQIALRMEVLG				1
SPITFLTAQTLLM				1
SPITFLTAQTLLM				1
ITASSYFTNMFATWSPSK				1
KKTRHYFIAAVER				3
KKTRHYFIAAVERLW				3
KKTRHYFIAAVERLWDY				1
IHPQSWVHQIALRMEVLG				1
SFQKKTRHYFIAAVER				1
SFQKKTRHYFIAAVERL				2
SFQKKTRHYFIAAVERLWD				3
SFQKKTRHYFIAAVERLWDYG				1
FQKKTRHYFIAAVER				2
FQKKTRHYFIAAVERLW				2
LGPEKSVEGQNFLSEKNKVVVGKGE				1
DEDENQSPRSFQKKTRHYFIAAVERL				1
DEDENQSPRSFQKKTRHYFIAAVERLWD				1
AVERLWDYGMSSSPH					6
VERLWDYGMSSSPH					6
GMEAYVKVDSCPEEPQ					1
ETELEKRIIVDDTSTQWSK					1
ETELEKRIIVDDTSTQWSKN					1
SETKNSLMQDRDAASARA					2
SETKNSLMQDRDAASARAWPK					1
AAVERLWDYGMSSSPH					7
AAVERLWDYGMSSSPHVL					1
EKRIIVDDTSTQWS					1
EKRIIVDDTSTQWSK					1
DCKAWAYFSDVDLEKD						1
TIFDETKSWYFTEN						1
FSSLYISQFIIMYSLDGKKWQTYR						1
SPEKTAFKKKDTILSLNA						1
RDFQITASGQYG						1
RDFQITASGQYGQW						1
SPRSFQKKTRHYFI						1
SPRSFQKKTRHYFIAA						1
LNEKLGTTAATELK						1
SFQKKTRHYFIAAVERLWDYGMSSSPHVL						1
KEPFSWIKVDLLAPMII						1
APKLARLHYSGSINAWS						2
RNVILFSVFDENRS							1
GPYIRAEVEDNIMVTFRNQASRPY							1
RAEVEDNIMVTFRNQASRPY							1
RAEVEDNIMVTFRNQASRPYS							1
SPSFIQIRSVAKKHPK							1
SPLPIAKVSSFPSIRP							1
SPLPIAKVSSFPSIRPI							1
ATRRYYLGAVELSWDY							1
ATRRYYLGAVELSWDYM							1
DKRNVILFSVFDENRSWY							2
KPRPPWMGLLGPTIQA								1
TPVVNSLDPPLLTRYL								1
AINGYIMDTLPGLV								1
ENYRFHAINGYIMDTLPG								2
EPFSWIKVDLLAPM								1
KKDTILSLNACESNHA								2
NSLNSGQGPSPKQLVSLGPEKSVEGQNFLSEK								1
EISPITFLTAQTLLM								1
GPEKSVEGQNFLSEKNKVVVG								3
GPEKSVEGQNFLSEKNKVVVGK								1
GPEKSVEGQNFLSEKNKVVVGKG								1
GPEKSVEGQNFLSEKNKVVVGKGE								2
NSGQGPSPKQLVSLGPEKSVEGQNF								1
SPITFLTAQTLL								1
SGQGPSPKQLVSLGPEKSVEGQNF								2
GPSPKQLVSLGPEKSVE								3
AQSGSVPQFKKVVFQEFTDGSFTQPLYR								1
SFQKKTRHYFIAAVERLWDYGMSSSPHVL								1
GQGPSPKQLVSLGPEKSVEG								1
GQGPSPKQLVSLGPEKSVEGQNF								1
LGPEKSVEGQNFLSEKNKVVVGKG								1
LGPEKSVEGQNFLSEKNKVVVGKGEFT								1
ASSYFTNMFATWSPSK								2
GTKNFMKNLFLLSTRQN								1
SGHIRDFQITASGQYGQW									1
DSYEDISAYLLSKNNAIEPRS									1
RLWDYGMSSSPHVLRN									1
VYDTVVITLKNMASHPV									1
RLPLEETELEKRIIVDDTSTQWS									1
RLPLEETELEKRIIVDDTSTQWSKNM									1
ENYRFHAINGYIM									1
GAVELSWDYMQSDLGELPVDARFPPRVPK									1
WDYGMSSSPHVLRN									1
AEVYDTVVITLKNMASHPV									1
FIIMYSLDGKKW									1
KKEEYKMALYNLYPGVFE									1
RKKEEYKMALYNLYPGVFE									1
YDTVVITLKNMASHPV									1
YDTVVITLKNMASHPVS									1
AVERLWDYGMSSSPHVL										1
TTRISPNTSQQNFVT										1
DNIMVTFRNQAS										2
NIQRFLPNPAGVQ										1
NIQRFLPNPAGVQLE										2
IAAVERLWDYGMSSSPH										1
DVGLKEMVFPSSRNLFL										1
IGALLVCREGSLA										1
IGPLLICYKESVDQR										1
IGPLLVCHTNTLNP										1
KNLFLLSTRQNVEG										1
KNLFLLSTRQNVEGSY										1
IQRFLPNPAGVQLE										1
SGLIGALLVCREGSLAKE										1
DAASARAWPKMHTVNG										1
GNQIMSDKRNVIL										1
HYFIAAVERLWD										1
HYFIAAVERLWDYG										1
TLFLVYSNKCQTPLG										1
ENIQRFLPNPAGVQLE										1
ENIQRFLPNPAGVQLEDPE										3
GTKNFMKNLFLLSTRQNVEGSY										1
HYSIRSTLRMELMG										1
RHYFIAAVERLWD										3
RHYFIAAVERLWDY										1
